# Supplementary material for: Migraine Prevalence, Environmental Risk, and Comorbidities in Men and Women Veterans
Source: JAMA Netw Open. 2024 Mar 14;7(3):e242299. doi: 10.1001/jamanetworkopen.2024.2299 (PMC10940970; doi:10.1001/jamanetworkopen.2024.2299)
Supplement: Supplement 1. — eTable 1. Self-Reported Prevalence of Health Conditions for Full Sample and Across Migraine eTable 2. International Classification of Diseases, Ninth Revision and Tenth Revision Migraine Disorder Codes and Crosswalk Used in Self-Report Validation [file jamanetwopen-e242299-s001.xlsx]

## Sheet: TOC
Table	Description
eTable 1	Self-reported Prevalence of Health Conditions for Full Sample and Across Migraine
eTable 2	International Classification of Disease 9 and 10 Migraine Disorder Codes and Crosswalk Used in Self-report Validation.

## Sheet: eTable1
eTable 1. Self-reported Prevalence of Health Conditions for Full Sample and Across Migraine
Condition	Total Sample Prevalence (%)				Men Prevalence (%)				Women Prevalence (%)
	All	Yes Migraine	No Migraine		All	Yes Migraine	No Migraine		All	Yes Migraine	No Migraine
	N = 491,604	n = 49,140	n = 442,464		n = 450,625	n = 36,816	n = 413,809		n = 40,979	n = 12,324	n = 28,655
Neurological
Other Headaches	51,304 (10.0)	17,127 (35.0)	34,177 (7.7)		44,243 (9.8)	13,355 (36.0)	30,888 (7.5)		7,061 (17.0)	3,772 (31)	3,289 (11)
Memory Loss or Impairment	49,534 (10.0)	11,788 (24.0)	37,746 (8.5)		45,786 (10.0)	9,875 (27.0)	35,911 (8.7)		3,748 (9.1)	1,913 (16)	1,835 (6.4)
All-Cause Dementia	6,106 (1.2)	832 (1.7)	5,274 (1.2)		5,909 (1.3)	767 (2.1)	5,142 (1.2)		197 (0.5)	65 (0.5)	132 (0.5)
Concussion or LOC	40,756 (8.3)	11,019 (22.0)	29,737 (6.7)		36,682 (8.1)	8,910 (24.0)	27,772 (6.7)		4,074 (9.9)	2,109 (17)	1,965 (6.9)
TBI	17,005 (3.5)	6,058 (12.0)	10,947 (2.5)		15,372 (3.4)	5,142 (14.0)	10,230 (2.5)		1,633 (4.0)	916 (7.4)	717 (2.5)
Spinal Cord Injury/Impairment	33,260 (6.8)	6,338 (13.0)	26,922 (6.1)		31,420 (7.0)	5,531 (15.0)	25,889 (6.3)		1,840 (4.5)	807 (6.5)	1,033 (3.6)
Epilepsy/Seizure	9,898 (2.0)	2,473 (5.0)	7,425 (1.7)		8,785 (1.9)	1,897 (5.2)	6,888 (1.7)		1,113 (2.7)	576 (4.7)	537 (1.9)
Parkinson's Disease	5,543 (1.1)	582 (1.2)	4,961 (1.1)		5,409 (1.2)	544 (1.5)	4,865 (1.2)		134 (0.3)	38 (0.3)	96 (0.3)
ALS	600 (0.1)	113 (0.2)	487 (0.1)		577 (0.1)	106 (0.3)	471 (0.1)		23 (<0.1)	7 (<0.1)	16 (<0.1)
Multiple Sclerosis	2,763 (0.6)	624 (1.3)	2,139 (0.5)		2,140 (0.5)	370 (1.0)	1,770 (0.4)		623 (1.5)	254 (2.1)	369 (1.3)
Other Nervous System Problem	29,098 (5.9)	6,397 (13.0)	22,701 (5.1)		26,165 (5.8)	5,019 (14.0)	21,146 (5.1)		2,933 (7.2)	1,378 (11)	1,555 (5.4)
Psychiatric
Anxiety Disorder	83,123 (17)	19,178 (39.0)	63,945 (14.0)		70,148 (16.0)	13,461 (37)	56,687 (14.0)		12,975 (32.0)	5,717 (46)	7,258 (25)
ADHD	15,218 (3.1)	3,783 (7.7)	11,435 (2.6)		13,321 (3.0)	2,949 (8.0)	10,372 (2.5)		1,897 (4.6)	834 (6.8)	1,063 (3.7)
Bipolar Disorder	17,901 (3.6)	4,165 (8.5)	13,736 (3.1)		14,692 (3.3)	2,882 (7.8)	11,810 (2.9)		3,209 (7.8)	1,283 (10.0)	1,926 (6.7)
PTSD	93,536 (19.0)	19,840 (40.0)	73,696 (17.0)		82,531 (18.0)	14,870 (40.0)	67,661 (16.0)		11,005 (27.0)	4,970 (40.0)	6,035 (21.0)
Depression	136,582 (28.0)	27,272 (55.0)	109,310 (25.0)		117,114 (26)	19,508 (53.0)	97,606 (24.0)		19,468 (48.0)	7,764 (63.0)	11,704 (41.0)
Eating Disorder	12,447 (2.5)	2,755 (5.6)	9,692 (2.2)		11,021 (2.4)	2,160 (5.9)	8,861 (2.1)		1,426 (3.5)	595 (4.8)	831 (2.9)
Personality Disorder	13,431 (2.7)	3,784 (7.7)	9,647 (2.2)		11,751 (2.6)	3,020 (8.2)	8,731 (2.1)		1,680 (4.1)	764 (6.2)	916 (3.2)
Schizophrenia	7,020 (1.4)	1,338 (2.7)	5,682 (1.3)		6,454 (1.4)	1,174 (3.2)	5,280 (1.3)		566 (1.4)	164 (1.3)	402 (1.4)
Social Phobia	13,147 (2.7)	3,639 (7.4)	9,508 (2.1)		11,836 (2.6)	2,992 (8.1)	8,844 (2.1)		1,311 (3.2)	647 (5.2)	664 (2.3)
Other Mental Health Disorder	18,443 (3.8)	4,886 (9.9)	13,557 (3.1)		16,154 (3.6)	3,874 (11.0)	12,280 (3.0)		2,289 (5.6)	1,012 (8.2)	1,277 (4.5)
Digestive
Acid Reflux/GERD	162,592 (33)	24,554 (50)	138,038 (31)		147,302 (33.0)	18,491 (50.0)	128,811 (31.0)		15,290 (37.0)	6,063 (49)	9,227 (32)
Peptic Ulcers	16,905 (3.4)	3,437 (7.0)	13,468 (3.0)		15,411 (3.4)	2,725 (7.4)	12,686 (3.1)		1,494 (3.6)	712 (5.8)	782 (2.7)
Bowel Obstruction	12,235 (2.5)	2,263 (4.6)	9,972 (2.3)		11,261 (2.5)	1,864 (5.1)	9,397 (2.3)		974 (2.4)	399 (3.2)	575 (2.0)
Colon Polyps	107,227 (22)	10,985 (22)	96,242 (22)		101,699 (23)	9,231 (25,0)	92,468 (22.0)		5,528 (13.0)	1,754 (14)	3,774 (13.0)
IBS	24,238 (4.9)	6,824 (14)	17,414 (3.9)		18,664 (4.1)	4,087 (11.0)	14,577 (3.5)		5,574 (14.0)	2,737 (22)	2,837 (9.9)
Ulcerative Colitis	6,285 (1.3)	1,069 (2.2)	5,216 (1.2)		5,666 (1.3)	813 (2.2)	4,853 (1.2)		619 (1.5)	256 (2.1)	363 (1.3)
Crohn's Disease	3,354 (0.7)	584 (1.2)	2,770 (0.6)		3,031 (0.7)	453 (1.2)	2,578 (0.6)		323 (0.8)	131 (1.1)	192 (0.7)
Celiac Disease/Sprue	1,620 (0.3)	361 (0.7)	1,259 (0.3)		1,340 (0.3)	233 (0.6)	1,107 (0.3)		280 (0.7)	128 (1.0)	152 (0.5)
Other Digestive System Disorder	27,111 (5.5)	5,312 (11)	21,799 (4.9)		23,578 (5.2)	3,804 (10.0)	19,774 (4.8)		3,533 (8.6)	1,508 (12)	2,025 (7.1)
Circulatory
High Blood Pressure	300,630 (61)	27,700 (56)	272,930 (62)		284,366 (63.0)	23,005 (62.0)	261,361 (63.0)		16,264 (40.0)	4,695 (38.0)	11,569 (40.0)
Stroke	28,651 (5.8)	3,562 (7.2)	25,089 (5.7)		27,379 (6.1)	3,076 (8.4)	24,303 (5.9)		1,272 (3.1)	486 (3.9)	786 (2.7)
TIA	18,753 (3.8)	2,606 (5.3)	16,147 (3.6)		17,756 (3.9)	2,181 (5.9)	15,575 (3.8)		997 (2.4)	425 (3.4)	572 (2.0)
Heart Attack	55,067 (11)	4,808 (9.8)	50,259 (11)		53,919 (12.0)	4,484 (12.0)	49,435 (12.0)		1,148 (2.8)	324 (2.6)	824 (2.9)
CAD/CHD/Angina	74,041 (15)	6,419 (13)	67,622 (15)		72,461 (16.0)	5,933 (16.0)	66,528 (16)		1,580 (3.9)	486 (3.9)	1,094 (3.8)
PVD	21,302 (4.3)	2,035 (4.1)	19,267 (4.4)		20,639 (4.6)	1,842 (5.0)	18,797 (4.5)		663 (1.6)	193 (1.6)	470 (1.6)
High Cholesterol	268,776 (55)	26,785 (55)	241,991 (55)		252,040 (56.0)	21,707 (59.0)	230,333 (56.0)		16,736 (41.0)	5,078 (41.0)	11,658 (41.0)
Blood Clot/PE/DVT	15,585 (3.2)	2,194 (4.5)	13,391 (3.0)		14,399 (3.2)	1,753 (4.8)	12,646 (3.1)		1,186 (2.9)	441 (3.6)	745 (2.6)
Congestive Heart Failure	28,595 (5.8)	2,630 (5.4)	25,965 (5.9)		27,742 (6.2)	2,400 (6.5)	25,342 (6.1)		853 (2.1)	230 (1.9)	623 (2.2)
Other Circulatory System Problem	41,416 (8.4)	5,299 (11)	36,117 (8.2)		39,220 (8.7)	4,437 (12.0)	34,783 (8.4)		2,196 (5.4)	862 (7.0)	1,334 (4.7)
Skeletal / Muscular
Osteoarthritis	74,952 (15)	11,241 (23)	63,711 (14)		64,776 (14.0)	7,877 (21.0)	56,899 (14.0)		10,176 (25.0)	3,364 (27)	6,812 (24)
Rheumatoid Arthritis	43,210 (8.8)	6,232 (13)	36,978 (8.4)		40,192 (8.9)	5,123 (14.0)	35,069 (8.5)		3,018 (7.4)	1,109 (9.0)	1,909 (6.7)
Other Arthritis	112,661 (23)	14,675 (30.0)	97,986 (22)		103,979 (23.0)	11,587 (31.0)	92,392 (22.0)		8,682 (21.0)	3,088 (25)	5,594 (20)
Gout	49,582 (10)	4,438 (9.0)	45,144 (10)		48,599 (11.0)	4,107 (11.0)	44,492 (11.0)		983 (2.4)	331 (2.7)	652 (2.3)
Osteoporosis	18,063 (3.7)	3,107 (6.3)	14,956 (3.4)		13,710 (3.0)	1,798 (4.9)	11,912 (2.9)		4,353 (11.0)	1,309 (11)	3,044 (11)
Other Skeletal Muscular Problem	99,786 (20)	17,389 (35)	82,397 (19)		88,221 (20.0)	12,767 (35.0)	75,454 (18.0)		11,565 (28.0)	4,622 (38)	6,943 (24)
Hearing/Vision
Cataracts	128,257 (26)	9,949 (20)	118,308 (27)		121,993 (27)	8,410 (23.0)	113,583 (27.0)		6,264 (15.0)	1,539 (12)	4,725 (16)
Glaucoma	35,603 (7.2)	3,421 (7.0)	32,182 (7.3)		33,859 (7.5)	2,918 (7.9)	30,941 (7.5)		1,744 (4.3)	503 (4.1)	1,241 (4.3)
Macular Degeneration	24,581 (5.0)	2,470 (5.0)	22,111 (5.0)		23,363 (5.2)	2,120 (5.8)	21,243 (5.1)		1,218 (3.0)	350 (2.8)	868 (3.0)
Blindness	9,951 (2.0)	1,440 (2.9)	8,511 (1.9)		9,495 (2.1)	1,264 (3.4)	8,231 (2.0)		456 (1.1)	176 (1.4)	280 (1.0)
Tinnitus	168,471 (34)	22,823 (46.0)	145,648 (33)		159,643 (35.0)	19,171 (52.0)	140,472 (34.0)		8,828 (22.0)	3,652 (30.0)	5,176 (18)
Severe Hearing Loss	148,126 (30)	14,413 (29.0)	133,713 (30)		144,021 (32.0)	13,070 (36.0)	130,951 (32.0)		4,105 (10.0)	1,343 (11)	2,762 (9.6)
Infectious
Tuberculosis	8,737 (1.8)	1,443 (2.9)	7,294 (1.6)		7,952 (1.8)	1,163 (3.2)	6,789 (1.6)		785 (1.9)	280 (2.3)	505 (1.8)
Hepatitis C	21,897 (4.5)	2,447 (5.0)	19,450 (4.4)		20,953 (4.6)	2,223 (6.0)	18,730 (4.5)		944 (2.3)	224 (1.8)	720 (2.5)
HIV/AIDs	4,621 (0.9)	581 (1.2)	4,040 (0.9)		4,462 (1.0)	543 (1.5)	3,919 (0.9)		159 (0.4)	38 (0.3)	121 (0.4)
Other Infectious Disease	11,607 (2.4)	2,027 (4.1)	9,580 (2.2)		10,310 (2.3)	1,547 (4.2)	8,763 (2.1)		1,297 (3.2)	480 (3.9)	817 (2.9)
Kidney
Acute Kidney Disease	6,590 (1.3)	861 (1.8)	5,729 (1.3)		6,306 (1.4)	764 (2.1)	5,542 (1.3)		284 (0.7)	97 (0.8)	187 (0.7)
Kidney Disease with Dialysis	3,475 (0.7)	331 (0.7)	3,144 (0.7)		3,358 (0.7)	309 (0.8)	3,049 (0.7)		117 (0.3)	22 (0.2)	95 (0.3)
Kidney Disease Without Dialysis	26,067 (5.3)	2,804 (5.7)	23,263 (5.3)		24,953 (5.5)	2,428 (6.6)	22,525 (5.4)		1,114 (2.7)	376 (3.1)	738 (2.6)
Cancer
Breast Cancer	2,753 (0.6)	605 (1.2)	2,148 (0.5)		667 (0.1)	136 (0.4)	531 (0.1)		2,086 (5.1)	469 (3.8)	1,617 (5.6)
Colon/Rectal Cancer	8,849 (1.8)	712 (1.4)	8,137 (1.8)		8,516 (1.9)	626 (1.7)	7,890 (1.9)		333 (0.8)	86 (0.7)	247 (0.9)
Lung Cancer	5,829 (1.2)	484 (1.0)	5,345 (1.2)		5,603 (1.2)	433 (1.2)	5,170 (1.2)		226 (0.6)	51 (0.4)	175 (0.6)
Prostate Cancer	44,009 (9.0)	2,537 (5.2)	41,472 (9.4)		43,991 (9.8)	2,533 (6.9)	41,458 (10.0)		18 (<0.1)	4 (<0.1)	14 (<0.1)
Skin Cancer	68,806 (14)	5,457 (11)	63,349 (14)		66,250 (15.0)	4,757 (13.0)	61,493 (15.0)		2,556 (6.2)	700 (5.7)	1,856 (6.5)
Other Cancer	32,995 (6.7)	3,066 (6.2)	29,929 (6.8)		30,551 (6.8)	2,271 (6.2)	28,280 (6.8)		2,444 (6.0)	795 (6.5)	1,649 (5.8)
Other
Asthma	43,472 (8.8)	8,318 (17)	35,154 (7.9)		36,430 (8.1)	5,380 (15.0)	31,050 (7.5)		7,042 (17.0)	2,938 (24)	4,104 (14)
Chronic Lung Diseases	54,665 (11)	6,726 (14)	47,939 (11)		50,874 (11.0)	5,405 (15.0)	45,469 (11.0)		3,791 (9.3)	1,321 (11)	2,470 (8.6)
Diabetes	129,501 (26)	11,269 (23)	118,232 (27)		123,187 (27.0)	9,480 (26.0)	113,707 (27.0)		6,314 (15.0)	1,789 (15)	4,525 (16)
BPH	92,625 (19)	7,680 (16)	84,945 (19)		92,570 (21.0)	7,672 (21.0)	84,898 (21.0)		55 (0.1)	8 (<0.1)	47 (0.2)
Liver Condition (Cirrhosis)	14,428 (2.9)	2,254 (4.6)	12,174 (2.8)		13,517 (3.0)	1,921 (5.2)	11,596 (2.8)		911 (2.2)	333 (2.7)	578 (2.0)
Skin Condition (Eczema/Psoriasis)	51,683 (11)	8,373 (17)	43,310 (9.8)		46,515 (10.0)	6,288 (17.0)	40,227 (9.7)		5,168 (13.0)	2,085 (17)	3,083 (11)
Sleep Apnea	128,448 (26)	18,945 (39)	109,503 (25)		120,932 (27.0)	15,964 (43.0)	104,968 (25.0)		7,516 (18.0)	2,981 (24)	4,535 (16)
Thyroid Problems	48,502 (9.9)	6,708 (14)	41,794 (9.4)		39,625 (8.8)	3,846 (10.0)	35,779 (8.6)		8,877 (22.0)	2,862 (23)	6,015 (21)
Other Disease/Disorder	19,512 (4.0)	4,096 (8.3)	15,416 (3.5)		16,118 (3.6)	2,638 (7.2)	13,480 (3.3)		3,394 (8.3)	1,458 (12)	1,936 (6.8)
Note: ADHD = attention deficit hyperactivity disorder; PTSD = post-traumatic stress disorder; MDD = major depressive disorder; TIA = transient ischemic attack; CAD/CHD = coronary artery disease/coronary heart disease; PVD = peripheral vascular disease; PE/DVT = pulmonary embolism/deep vein thrombosis; ADHD = attention deficit hyperactivity disorder; PTSD = post-traumatic stress disorder; TBI = tr…

## Sheet: eTable2
eTable 2. International Classification of Disease 9 and 10 Migraine Disorder Codes and Crosswalk Used for Self-report Validation.
ICD 9 Code	ICD 9 code and Description	ICD 10 Code General Equivalency		Other ICD-10 Code Options
346_00	346.00 Migraine with aura, without mention of intractable migraine without mention of status migrainosus convert	G43.109	G43.109 Migraine with aura, not intractable, without status migrainosus	G43.119	G43.119 Migraine with aura, intractable, without status migrainosus
346_01	346.01 Migraine with aura, with intractable migraine, so stated, without mention of status migrainosus	G43.119	G43.119 Migraine with aura, intractable, without status migrainosus
346_02	346.02 Migraine with aura, without mention of intractable migraine with status migrainosus	G43.101	G43.101 Migraine with aura, not intractable, with status migrainosus	G43.111	G43.111 Migraine with aura, intractable, with status migrainosus
346_03	346.03 Migraine with aura, with intractable migraine, so stated, with status migrainosus	G43.111	G43.111 Migraine with aura, intractable, with status migrainosus
346_10	346.10 Migraine without aura, without mention of intractable migraine without mention of status migrainosus	G43.009	G43.009 Migraine without aura, not intractable, without status migrainosus	G43.019	G43.019 Migraine without aura, intractable, without status migrainosus
346_11	346.11 Migraine without aura, with intractable migraine, so stated, without mention of status migrainosus	G43.019	G43.019 Migraine without aura, intractable, without status migrainosus
346_12	346.12 Migraine without aura, without mention of intractable migraine with status migrainosus	G43.001	G43.001 Migraine without aura, not intractable, with status migrainosus	G43.011	G43.011 Migraine without aura, intractable, with status migrainosus
346_13	346.13 Migraine without aura, with intractable migraine, so stated, with status migrainosus	G43.011	G43.011 Migraine without aura, intractable, with status migrainosus
346_20	346.20 Variants of migraine, not elsewhere classified, without mention of intractable migraine without mention of status migrainosus	G43.809	G43.809 Other migraine, not intractable, without status migrainosus	G43.819	G43.819 Other migraine, intractable, without status migrainosus
		G43.A0	G43.A0 Cyclical vomiting, not intractable	G43.A1	G43.A1 Cyclical vomiting, intractable
		G43.B0	G43.B0 Ophthalmoplegic migraine, not intractable	G43.B1	G43.B1 Ophthalmoplegic migraine, intractable
		G43.C0	G43.C0 Periodic headache syndromes in child or adult, not intractable	G43.C1	G43.C1 Periodic headache syndromes in child or adult, intractable
		G43.D0	G43.D0 Ophthalmoplegic migraine, not intractable	G43.D1	G43.D1 Abdominal migraine, intractable
346_21	346.21 Variants of migraine, not elsewhere classified, with intractable migraine, so stated, without mention of status migrainosus	G43.819	G43.819 Other migraine, intractable, without status migrainosus
		G43.A1	G43.A1 Cyclical vomiting, intractable
		G43.B1	G43.B1 Ophthalmoplegic migraine, intractable
		G43.C1	G43.C1 Periodic headache syndromes in child or adult, intractable
		G43.D1	G43.D1 Abdominal migraine, intractable
346_22	346.22 Variants of migraine, not elsewhere classified, without mention of intractable migraine with status migrainosus	G43.801	G43.801 Other migraine, not intractable, with status migrainosus	G43.811	G43.811 Other migraine, intractable, with status migrainosus
346_23	346.23 Variants of migraine, not elsewhere classified, with intractable migraine, so stated, with status migrainosus	G43.811	G43.811 Other migraine, intractable, with status migrainosus
346_30	346.30 Hemiplegic migraine, without mention of intractable migraine without mention of status migrainosus	G43.409	G43.409 Hemiplegic migraine, not intractable, without status migrainosus	G43.419	G43.419 Hemiplegic migraine, intractable, without status migrainosus
346_31	346.31 Hemiplegic migraine, with intractable migraine, so stated, without mention of status migrainosus	G43.419	G43.419 Hemiplegic migraine, intractable, without status migrainosus
346_32	346.32 Hemiplegic migraine, without mention of intractable migraine with status migrainosus	G43.401	G43.401 Hemiplegic migraine, not intractable, with status migrainosus	G43.411	G43.411 Hemiplegic migraine, intractable, with status migrainosus
346_33	346.33 Hemiplegic migraine, with intractable migraine, so stated, with status migrainosus	G43.411	G43.411 Hemiplegic migraine, intractable, with status migrainosus
346_40	346.40 Menstrual migraine, without mention of intractable migraine without mention of status migrainosus	G43.829	G43.829 Menstrual migraine, not intractable, without status migrainosus	G43.839	G43.839 Menstrual migraine, intractable, without status migrainosus
346_41	346.41 Menstrual migraine, with intractable migraine, so stated, without mention of status migrainosus	G43.839	G43.839 Menstrual migraine, intractable, without status migrainosus
346_42	346.42 Menstrual migraine, without mention of intractable migraine with status migrainosus	G43.821	G43.821 Menstrual migraine, not intractable, with status migrainosus	G43.831	G43.831 Menstrual migraine, intractable, with status migrainosus
346_43	346.43 Menstrual migraine, with intractable migraine, so stated, with status migrainosus	G43.831	G43.831 Menstrual migraine, intractable, with status migrainosus
346_50	346.50 Persistent migraine aura without cerebral infarction, without mention of intractable migraine without mention of status migrainosus	G43.509	G43.509 Persistent migraine aura without cerebral infarction, not intractable, without status migrainosus	G43.519	G43.519 Persistent migraine aura without cerebral infarction, intractable, without status migrainosus
346_51	346.51 Persistent migraine aura without cerebral infarction, with intractable migraine, so stated, without mention of status migrainosus	G43.519	G43.519 Persistent migraine aura without cerebral infarction, intractable, without status migrainosus
346_52	346.52 Persistent migraine aura without cerebral infarction, without mention of intractable migraine with status migrainosus	G43.501	G43.501 Persistent migraine aura without cerebral infarction, not intractable, with status migrainosus	G43.511	G43.511 Persistent migraine aura without cerebral infarction, intractable, with status migrainosus
346_53	346.53 Persistent migraine aura without cerebral infarction, with intractable migraine, so stated, with status migrainosus	G43.511	G43.511 Persistent migraine aura without cerebral infarction, intractable, with status migrainosus
346_70	346.70 Chronic migraine without aura, without mention of intractable migraine without mention of status migrainosus	G43.709	G43.709 Chronic migraine without aura, not intractable, without status migrainosus	G43.719	G43.719 Chronic migraine without aura, intractable, without status migrainosus
346_71	346.71 Chronic migraine without aura, with intractable migraine, so stated, without mention of status migrainosus	G43.719	G43.719 Chronic migraine without aura, intractable, without status migrainosus
346_72	346.72 Chronic migraine without aura, without mention of intractable migraine with status migrainosus	G43.701	G43.701 Chronic migraine without aura, intractable, without status migrainosus	G43.711	G43.711 Chronic migraine without aura, intractable, with status migrainosus
346_73	346.73 Chronic migraine without aura, with intractable migraine, so stated, with status migrainosus	G43.711	G43.711 Chronic migraine without aura, intractable, with status migrainosus
346_80	346.80 Other forms of migraine, without mention of intractable migraine without mention of status migrainosus	G43.809	G43.809 Other migraine, not intractable, without status migrainosus	G43.819	G43.819 Other migraine, intractable, without status migrainosus
346_81	346.81 Other forms of migraine, with intractable migraine, so stated, without mention of status migrainosus	G43.819	G43.819 Other migraine, intractable, without status migrainosus
346_82	346.82 Other forms of migraine, without mention of intractable migraine with status migrainosus	G43.801	G43.801 Other migraine, not intractable, with status migrainosus	G43.811	G43.811 Other migraine, intractable, with status migrainosus
346_83	346.83 Other forms of migraine, with intractable migraine, so stated, with status migrainosus	G43.811	G43.811 Other migraine, intractable, with status migrainosus
346_90	346.90 Migraine, unspecified, without mention of intractable migraine without mention of status migrainosus	G43.909	G43.909 Migraine, unspecified, not intractable, without status migrainosus	G43.009	G43.009 Migraine without aura, not intractable, without status migrainosus
				G43.109	G43.109 Migraine with aura, not intractable, without status migrainosus
				G43.409	G43.409 Hemiplegic migraine, not intractable, without status migrainosus
				G43.509	G43.509 Persistent migraine aura without cerebral infarction, not intractable, without status migrainosus
				G43.709	G43.709 Chronic migraine without aura, not intractable, without status migrainosus
				G43.B0	G43.B0 Ophthalmoplegic migraine, not intractable
				G43.D0	G43.D0 Ophthalmoplegic migraine, not intractable
				G43.809	G43.809 Other migraine, not intractable, without status migrainosus
				G43.829	G43.829 Menstrual migraine, not intractable, without status migrainosus
346_91	346.91 Migraine, unspecified, with intractable migraine, so stated, without mention of status migrainosus	G43.919	G43.919 Migraine with aura, intractable, without status migrainosus	G43.019	G43.019 Migraine without aura, intractable, without status migrainosus
				G43.919	G43.919 Migraine with aura, intractable, without status migrainosus
				G43.419	G43.419 Hemiplegic migraine, intractable, without status migrainosus
				G43.519	G43.519 Persistent migraine aura without cerebral infarction, intractable, without status migrainosus
				G43.719	G43.719 Chronic migraine without aura, intractable, without status migrainosus
				G43.B1	G43.B1 Ophthalmoplegic migraine, intractable
				G43.D1	G43.D1 Abdominal migraine, intractable
				G43.819	G43.819 Other migraine, intractable, without status migrainosus
				G43.839	G43.839 Menstrual migraine, intractable, without status migrainosus
346_92	346.92 Migraine, unspecified, without mention of intractable migraine with status migrainosus	G43.901	G43.901 Migraine, unspecified, not intractable, with status migrainosus	G43.001	G43.001 Migraine without aura, not intractable, with status migrainosus
				G43.101	G43.101 Migraine with aura, not intractable, with status migrainosus
				G43.401	G43.401 Hemiplegic migraine, not intractable, with status migrainosus
				G43.501	G43.501 Persistent migraine aura without cerebral infarction, not intractable, with status migrainosus
				G43.701	G43.701 Chronic migraine without aura, intractable, without status migrainosus
				G43.B0	G43.B0 Ophthalmoplegic migraine, not intractable
				G43.D0	G43.D0 Ophthalmoplegic migraine, not intractable
				G43.801	G43.801 Other migraine, not intractable, with status migrainosus
				G43.821	G43.821 Menstrual migraine, not intractable, with status migrainosus
346_93	346.93 Migraine, unspecified, with intractable migraine, so stated, with status migrainosus	G43.911	G43.911 Migraine, unspecified, intractable, with status migrainosus	G43.011	G43.011 Migraine without aura, intractable, with status migrainosus
				G43.111	G43.111 Migraine with aura, intractable, with status migrainosus
				G43.411	G43.411 Hemiplegic migraine, intractable, with status migrainosus
				G43.511	G43.511 Persistent migraine aura without cerebral infarction, intractable, with status migrainosus
				G43.711	G43.711 Chronic migraine without aura, intractable, with status migrainosus
				G43.B1	G43.B1 Ophthalmoplegic migraine, intractable
				G43.D1	G43.D1 Abdominal migraine, intractable
				G43.811	G43.811 Other migraine, intractable, with status migrainosus
				G43.831	G43.831 Menstrual migraine, intractable, with status migrainosus
